# Supplementary material for: Evaluating Distribution and Prognostic Value of New Tumor-Infiltrating Lymphocytes in HCC Based on a scRNA-Seq Study With CIBERSORTx
Source: Front Med (Lausanne). 2020 Sep 17;7:451. doi: 10.3389/fmed.2020.00451 (PMC7527443; doi:10.3389/fmed.2020.00451)
Supplement: Supplementary Table 2 — Clinical information of TCGA LIHC samples. [file Table_2.XLSX]

## Sheet: TCGA
Clinical information of TCGA LIHC samples
barcode	gender	status	age	Time	stage_event_pathologic_stage	stage_event_tnm_categories
TCGA.2Y.A9GT	Male	Dead	51	1624	Stage I	T1NXMX
TCGA.2Y.A9GU	Female	Alive	55	1569	Stage I	T1NXMX
TCGA.2Y.A9GV	Female	Dead	54	2532	Stage I	T1NXMX
TCGA.2Y.A9GW	Male	Dead	64	1271	Stage I	T1N0MX
TCGA.2Y.A9GX	Male	Alive	68	2442	Stage I	T1NXMX
TCGA.2Y.A9GY	Female	Dead	64	757	Stage II	T2NXMX
TCGA.2Y.A9GZ	Female	Dead	82	848	Stage II	T2NXMX
TCGA.2Y.A9H0	Male	Alive	49	3675	Stage IIIA	T3N0M0
TCGA.2Y.A9H1	Male	Dead	58	1229	Stage I	T1NXMX
TCGA.2Y.A9H2	Female	Alive	64	1582	Stage I	T1N0MX
TCGA.2Y.A9H3	Male	Alive	45	1257	Stage II	T2NXMX
TCGA.2Y.A9H4	Male	Alive	68	1270	Stage I	T1N0MX
TCGA.2Y.A9H5	Female	Dead	59	555	Stage I	T1N0MX
TCGA.2Y.A9H6	Female	Alive	68	357	Stage I	T1NXMX
TCGA.2Y.A9H7	Female	Alive	81	1133	Stage I	T1N0MX
TCGA.2Y.A9H9	Male	Alive	70	456	Stage I	T1N0MX
TCGA.2Y.A9HA	Male	Dead	70	36	Stage II	T2NXMX
TCGA.2Y.A9HB	Male	Alive	66	158	Stage I	T1NXMX
TCGA.3K.AAZ8	Male	Alive	65	243	Stage IIIB	T3bNXMX
TCGA.4R.AA8I	Male	Alive	66	216	Stage II	T2NXMX
TCGA.5C.A9VG	Male	Alive	58	328	Stage II	T2N0M0
TCGA.5C.A9VH	Male	Alive	70	322	Stage I	T1N0M0
TCGA.5R.AA1C	Male	Alive	57	63	Stage II	T2N0M0
TCGA.5R.AA1D	Female	Alive	17	61	Stage IIIA	T3aN0M0
TCGA.5R.AAAM	Female	Dead	65	46	Stage II	T2N0M0
TCGA.BC.4072	Female	Dead	74	1490	Stage IIIA	T3N0M0
TCGA.BC.4073	Male	Alive	73	352	Stage IIIA	T3N0MX
TCGA.BC.A10X	Female	Dead	52	770	Stage IIIA	T3aN0MX
TCGA.BC.A10Z	Female	Dead	62	34	Stage I	T1N0MX
TCGA.BC.A216	Female	Alive	62	1144	Stage IIIA	T3NXM0
TCGA.BC.A217	Female	Alive	75	421	Stage II	T2NXM0
TCGA.BC.A3KG	Female	Alive	68	252	Stage II	T2N0M0
TCGA.BC.A5W4	Male	Alive	69	289	Stage IIIA	T3aNXM0
TCGA.BC.A69H	Male	Alive	64	120	Stage II	T2NXM0
TCGA.BC.A8YO	Female	Alive	66	227	Stage IIIC	T4N0M0
TCGA.BD.A3EP	Female	Alive	75	409	Stage I	T1N0M0
TCGA.BD.A3ER	Male	Alive	62	146	Stage II	T2NXMX
TCGA.CC.5263	Male	Dead	35	129	Stage IIIA	T3N0M0
TCGA.DD.A113	Female	Alive	55	1678	Stage II	T2N0M0
TCGA.DD.A114	Male	Dead	42	1149	Stage II	T2M0
TCGA.DD.A115	Male	Dead	53	2542	Stage IIIA	T3N0M0
TCGA.DD.A116	Male	Dead	68	1622	Stage IIIA	T3N0M0
TCGA.DD.A118	Female	Alive	77	693	Stage II	T2N0M0
TCGA.DD.A119	Male	Dead	40	223	Stage IV	T3aN0M1
TCGA.DD.A11A	Male	Alive	67	79	Stage I	T1N0M0
TCGA.DD.A11C	Male	Alive	69	662	Stage I	T1N0M0
TCGA.DD.A11D	Female	Dead	57	1560	Stage I	T1N0M0
TCGA.DD.A1EA	Male	Alive	68	2415	Stage II	T2N0M0
TCGA.DD.A1EB	Female	Alive	72	2017	Stage I	T1N0M0
TCGA.DD.A1EC	Female	Alive	20	602	Stage I	T1N0M0
TCGA.DD.A1ED	Male	Alive	68	1629	Stage I	T1N0M0
TCGA.DD.A1EE	Male	Alive	73	204	Stage IIIA	T3N0M0
TCGA.DD.A1EF	Female	Dead	57	394	Stage I	T1N0M0
TCGA.DD.A1EG	Male	Dead	76	1372	Stage I	T1N0M0
TCGA.DD.A1EH	Male	Alive	23	1036	Stage III	T3N0M0
TCGA.DD.A1EI	Male	Alive	46	183	Stage I	T1N0M0
TCGA.DD.A1EJ	Female	Alive	71	887	Stage IIIC	T1N1M0
TCGA.DD.A1EK	Female	Dead	64	558	Stage IVB	T4N0M1
TCGA.DD.A1EL	Male	Dead	23	415	Stage II	T2N0M0
TCGA.DD.A39V	Male	Dead	77	643	Stage II	T2NXM0
TCGA.DD.A39W	Female	Dead	29	827	Stage III	T3N0M0
TCGA.DD.A39X	Female	Dead	78	1694	Stage I	T1NXM0
TCGA.DD.A39Y	Male	Dead	67	171	Stage I	T1NXM0
TCGA.DD.A39Z	Female	Dead	43	601	Stage II	T2NXM0
TCGA.DD.A3A1	Male	Dead	65	233	Stage IIIA	T3bN0M0
TCGA.DD.A3A2	Female	Dead	76	2131	Stage I	T1N0M0
TCGA.DD.A3A3	Male	Dead	45	535	Stage I	T1N0M0
TCGA.DD.A3A4	Male	Dead	37	612	Stage IIIA	T3N0M0
TCGA.DD.A3A5	Female	Dead	66	3125	Stage III	T3N0M0
TCGA.DD.A3A6	Female	Dead	72	3258	Stage II	T2N0M0
TCGA.DD.A3A7	Male	Dead	67	419	Stage IIIB	T3bN0M0
TCGA.DD.A3A9	Female	Dead	64	931	Stage IVB	T4N0M1
TCGA.DD.A4NA	Female	Alive	67	1008	Stage IIIC	T2N1M0
TCGA.DD.A4NB	Male	Alive	25	391	Stage I	T1N0M0
TCGA.DD.A4ND	Female	Alive	56	2141	Stage I	T1N0M0
TCGA.DD.A4NE	Female	Dead	75	660	Stage IIIA	T3aN0M0
TCGA.DD.A4NF	Male	Alive	72	428	Stage I	T1N0M0
TCGA.DD.A4NG	Male	Alive	77	445	Stage IIIA	T3aNXM0
TCGA.DD.A4NH	Female	Alive	65	433	Stage IIIB	T3bN0M0
TCGA.DD.A4NI	Male	Alive	67	328	Stage II	T2NXM0
TCGA.DD.A4NJ	Female	Alive	54	458	Stage II	T2N0M0
TCGA.DD.A4NK	Female	Dead	80	1210	Stage IIIA	T3N0M0
TCGA.DD.A4NL	Male	Alive	46	1711	Stage I	T1N0M0
TCGA.DD.A4NN	Female	Dead	56	899	Stage I	T1N0M0
TCGA.DD.A4NO	Male	Alive	65	1869	Stage I	T1N0M0
TCGA.DD.A4NP	Male	Alive	32	2849	Stage I	T1N0M0
TCGA.DD.A4NQ	Male	Dead	60	373	Stage II	T2N0M0
TCGA.DD.A4NS	Female	Dead	61	2456	Stage I	T1N0M0
TCGA.DD.A4NV	Male	Alive	61	2018	Stage IIIA	T3N0M0
TCGA.DD.A73A	Male	Alive	71	334	Stage I	T1N0M0
TCGA.DD.A73B	Female	Dead	72	283	Stage I	T1N0M0
TCGA.DD.A73C	Female	Alive	65	230	Stage IIIA	T3aN0M0
TCGA.DD.A73D	Female	Alive	68	334	Stage II	T2NXMX
TCGA.DD.A73E	Male	Alive	66	44	Stage I	T1N0M0
TCGA.DD.A73F	Female	Alive	77	843	Stage I	T1N0M0
TCGA.DD.A73G	Female	Alive	73	3071	Stage I	T1N0M0
TCGA.DD.AA3A	Female	Dead	81	410	Stage I	T1N0MX
TCGA.DD.AAC9	Male	Alive	51	347	Stage I	T1N0M0
TCGA.DD.AACA	Male	Alive	65	2000	Stage I	T1N0M0
TCGA.DD.AACB	Female	Alive	74	1800	Stage I	T1N0M0
TCGA.DD.AACC	Male	Dead	61	1685	Stage I	T1N0M0
TCGA.DD.AACD	Male	Dead	48	381	Stage I	T1N0M0
TCGA.DD.AACE	Male	Alive	62	1931	Stage I	T1N0M0
TCGA.DD.AACF	Male	Dead	68	365	Stage I	T1N0M0
TCGA.DD.AACG	Male	Dead	52	469	Stage II	T2N0M0
TCGA.DD.AACH	Male	Dead	69	195	Stage II	T2N0M0
TCGA.DD.AACI	Male	Alive	69	1618	Stage II	T2N0M0
TCGA.DD.AACJ	Male	Alive	75	1828	Stage II	T2N0M0
TCGA.DD.AACL	Female	Alive	66	58	Stage I	T1N0M0
TCGA.DD.AACN	Male	Alive	32	1292	Stage I	T1N0M0
TCGA.DD.AACO	Male	Alive	40	1485	Stage I	T1N0M0
TCGA.DD.AACP	Male	Alive	64	400	Stage I	T1N0M0
TCGA.DD.AACQ	Male	Alive	50	429	Stage II	T2N0M0
TCGA.DD.AACS	Male	Alive	39	1475	Stage I	T1N0M0
TCGA.DD.AACT	Female	Alive	69	1291	Stage I	T1N0M0
TCGA.DD.AACU	Male	Alive	59	1240	Stage I	T1N0M0
TCGA.DD.AACV	Male	Alive	53	1210	Stage I	T1N0M0
TCGA.DD.AACW	Male	Alive	43	1157	Stage I	T1N0M0
TCGA.DD.AACX	Male	Alive	66	170	Stage II	T2N0M0
TCGA.DD.AACY	Male	Alive	61	1140	Stage I	T1N0M0
TCGA.DD.AACZ	Female	Dead	63	171	Stage I	T1N0M0
TCGA.DD.AAD0	Female	Alive	73	137	Stage I	T1N0M0
TCGA.DD.AAD1	Female	Alive	51	564	Stage I	T1N0M0
TCGA.DD.AAD2	Male	Alive	66	658	Stage I	T1N0M0
TCGA.DD.AAD3	Male	Alive	43	1029	Stage I	T1N0M0
TCGA.DD.AAD5	Male	Alive	54	1037	Stage I	T1N0M0
TCGA.DD.AAD6	Male	Alive	66	672	Stage IIIA	T3aN0M0
TCGA.DD.AAD8	Female	Alive	73	959	Stage I	T1N0M0
TCGA.DD.AADA	Female	Alive	66	930	Stage I	T1N0M0
TCGA.DD.AADB	Male	Alive	51	890	Stage I	T1N0M0
TCGA.DD.AADC	Male	Dead	53	425	Stage I	T1N0M0
TCGA.DD.AADD	Male	Alive	51	864	Stage I	T1N0M0
TCGA.DD.AADF	Female	Dead	64	115	Stage I	T1N0M0
TCGA.DD.AADG	Male	Alive	70	808	Stage IIIA	T3aN0M0
TCGA.DD.AADI	Female	Alive	43	763	Stage I	T1N0M0
TCGA.DD.AADJ	Female	Alive	70	730	Stage I	T1N0M0
TCGA.DD.AADK	Female	Alive	68	734	Stage II	T2N0M0
TCGA.DD.AADL	Male	Alive	58	636	Stage I	T1N0M0
TCGA.DD.AADN	Male	Alive	59	527	Stage I	T1NXMX
TCGA.DD.AADO	Male	Alive	55	92	Stage I	T1N0M0
TCGA.DD.AADP	Male	Alive	45	120	Stage I	T1N0M0
TCGA.DD.AADQ	Male	Alive	59	161	Stage II	T2N0M0
TCGA.DD.AADR	Male	Alive	58	1742	Stage I	T1N0M0
TCGA.DD.AADS	Male	Alive	63	216	Stage I	T1N0M0
TCGA.DD.AADU	Male	Alive	60	252	Stage II	T2N0M0
TCGA.DD.AADV	Male	Alive	50	230	Stage I	T1N0M0
TCGA.DD.AADW	Male	Alive	48	203	Stage I	T1N0M0
TCGA.DD.AADY	Female	Alive	55	294	Stage I	T1N0M0
TCGA.DD.AAE0	Female	Alive	45	300	Stage IIIA	T3aN0M0
TCGA.DD.AAE1	Male	Alive	52	293	Stage I	T1N0M0
TCGA.DD.AAE2	Male	Alive	51	288	Stage I	T1N0M0
TCGA.DD.AAE3	Male	Alive	50	300	Stage I	T1N0M0
TCGA.DD.AAE4	Female	Alive	49	259	Stage I	T1N0M0
TCGA.DD.AAE6	Female	Alive	59	141	Stage I	T1N0M0
TCGA.DD.AAE7	Male	Alive	72	382	Stage I	T1N0M0
TCGA.DD.AAE9	Male	Alive	69	386	Stage I	T1N0M0
TCGA.DD.AAEA	Male	Alive	65	450	Stage I	T1N0M0
TCGA.DD.AAEB	Male	Alive	60	370	Stage I	T1N0M0
TCGA.DD.AAED	Male	Alive	51	470	Stage I	T1N0M0
TCGA.DD.AAEE	Male	Alive	55	498	Stage I	T1N0M0
TCGA.DD.AAEG	Female	Alive	59	476	Stage I	T1N0M0
TCGA.DD.AAEH	Male	Alive	73	476	Stage I	T1N0M0
TCGA.DD.AAEI	Male	Alive	72	1233	Stage I	T1N0M0
TCGA.DD.AAEK	Male	Alive	51	1067	Stage II	T2N0M0
TCGA.DD.AAVP	Male	Alive	48	2405	Stage I	T1N0M0
TCGA.DD.AAVQ	Male	Alive	38	2406	Stage I	T1N0M0
TCGA.DD.AAVR	Male	Alive	44	2198	Stage I	T1N0M0
TCGA.DD.AAVS	Male	Alive	56	1823	Stage I	T1N0M0
TCGA.DD.AAVU	Male	Alive	46	1882	Stage II	T2N0M0
TCGA.DD.AAVV	Male	Alive	56	2455	Stage II	T2N0M0
TCGA.DD.AAVW	Male	Alive	35	1867	Stage I	T1N0M0
TCGA.DD.AAVX	Male	Alive	38	1718	Stage II	T2N0M0
TCGA.DD.AAVY	Male	Alive	56	1788	Stage IIIA	T3N0M0
TCGA.DD.AAVZ	Male	Alive	38	1699	Stage I	T1N0M0
TCGA.DD.AAW0	Male	Alive	54	1644	Stage I	T1N0M0
TCGA.DD.AAW1	Male	Alive	55	1644	Stage IIIA	T3N0M0
TCGA.DD.AAW2	Male	Alive	69	1505	Stage I	T1N0M0
TCGA.DD.AAW3	Male	Alive	69	1451	Stage I	T1N0M0
TCGA.EP.A12J	Male	Alive	62	129	Stage I	T1NXMX
TCGA.EP.A26S	Male	Alive	70	111	Stage I	T1N0MX
TCGA.EP.A2KA	Female	Alive	52	111	Stage IIIA	T3aNXMX
TCGA.EP.A2KB	Female	Alive	46	60	Stage I	T1NXMX
TCGA.EP.A3JL	Male	Alive	76	97	Stage I	T1NXMX
TCGA.ES.A2HS	Male	Dead	80	688	Stage I	T1NXMX
TCGA.ES.A2HT	Male	Dead	54	438	Stage I	T1NXMX
TCGA.FV.A23B	Female	Alive	70	987	Stage II	T2N0M0
TCGA.FV.A2QR	Male	Dead	75	581	Stage I	T1N0M0
TCGA.FV.A3R2	Male	Dead	75	194	Stage I	T1NXMX
TCGA.FV.A4ZP	Male	Alive	78	1836	Stage IIIA	T3NXM0
TCGA.G3.A25S	Male	Alive	64	37	Stage I	T1N0M0
TCGA.G3.A25T	Female	Alive	45	1175	Stage IIIA	T3N0M0
TCGA.G3.A25U	Female	Alive	63	1231	Stage I	T1N0M0
TCGA.G3.A25V	Male	Alive	68	69	Stage I	T1N0M0
TCGA.G3.A25X	Male	Alive	73	1359	Stage II	T2N0M0
TCGA.G3.A25Y	Female	Dead	52	452	Stage I	T1N0M0
TCGA.G3.A25Z	Male	Alive	58	269	Stage I	T1N0M0
TCGA.G3.A3CG	Male	Alive	80	254	Stage I	T1N0M0
TCGA.G3.A3CH	Male	Alive	53	193	Stage IIIA	T3aN0M0
TCGA.G3.A3CI	Male	Alive	71	180	Stage I	T1N0M0
TCGA.G3.A3CJ	Male	Alive	52	136	Stage II	T2N0M0
TCGA.G3.A5SI	Male	Alive	44	447	Stage II	T2N0M0
TCGA.G3.A5SJ	Male	Alive	59	364	Stage I	T1NXM0
TCGA.G3.A5SK	Male	Alive	58	302	Stage I	T1NXM0
TCGA.G3.A5SL	Male	Alive	70	243	Stage II	T2NXM0
TCGA.G3.A5SM	Male	Alive	58	133	Stage II	T2NXM0
TCGA.G3.A6UC	Male	Alive	65	236	Stage IIIB	T3bN0M0
TCGA.G3.A7M6	Female	Alive	60	366	Stage I	T1NXMX
TCGA.G3.A7M7	Male	Alive	65	182	Stage I	T1NXMX
TCGA.G3.A7M9	Male	Dead	70	56	Stage IIIB	T3bNXMX
TCGA.G3.AAUZ	Male	Alive	48	342	Stage I	T1N0M0
TCGA.G3.AAV0	Male	Alive	58	260	Stage I	T1N0M0
TCGA.G3.AAV1	Male	Dead	51	359	Stage IIIC	T4N0M0
TCGA.G3.AAV2	Male	Alive	50	295	Stage I	T1N0M0
TCGA.G3.AAV3	Female	Alive	58	279	Stage II	T2N0M0
TCGA.G3.AAV5	Male	Alive	67	266	Stage II	T2N0M0
TCGA.G3.AAV6	Female	Dead	53	65	Stage IIIA	T3aN0M0
TCGA.G3.AAV7	Male	Alive	38	92	Stage II	T2N0M0
TCGA.GJ.A3OU	Male	Alive	59	697	Stage I	T1NXMX
TCGA.GJ.A6C0	Female	Dead	75	31	Stage II	T2NXMX
TCGA.GJ.A9DB	Male	Dead	68	67	Stage I	T1N0MX
TCGA.HP.A5MZ	Male	Dead	78	91	Stage I	T1NXM0
TCGA.K7.A5RF	Male	Alive	64	240	Stage I	T1NXMX
TCGA.K7.A5RG	Male	Alive	66	120	Stage I	T1NXMX
TCGA.K7.A6G5	Male	Alive	66	122	Stage I	T1N0MX
TCGA.K7.AAU7	Male	Alive	61	113	Stage II	T2aNXMX
TCGA.KR.A7K0	Male	Dead	65	65	Stage I	T1N0M0
TCGA.KR.A7K2	Male	Alive	64	360	Stage I	T1N0M0
TCGA.KR.A7K7	Female	Alive	61	407	Stage II	T2N0M0
TCGA.KR.A7K8	Male	Alive	57	741	Stage I	T1N0M0
TCGA.LG.A9QC	Male	Alive	48	180	Stage I	T1NXM0
TCGA.LG.A9QD	Male	Alive	68	130	Stage IIIA	T3aN0M0
TCGA.MI.A75C	Male	Alive	64	291	Stage I	T1N0M0
TCGA.MI.A75E	Male	Alive	61	155	Stage IIIC	T4N0M0
TCGA.MI.A75G	Male	Alive	63	433	Stage II	T2N0M0
TCGA.MR.A8JO	Male	Alive	34	52	Stage I	T1N0MX
TCGA.NI.A4U2	Male	Dead	71	1791	Stage IIIA	T3NXMX
TCGA.NI.A8LF	Male	Alive	74	498	Stage I	T1NXMX
TCGA.O8.A75V	Male	Alive	54	135	Stage I	T1NXMX
TCGA.PD.A5DF	Female	Dead	58	639	Stage IIIB	T4N0M0
TCGA.QA.A7B7	Male	Alive	48	62	Stage II	T2NXMX
TCGA.RC.A7S9	Female	Alive	47	640	Stage I	T1N0M0
TCGA.RC.A7SB	Male	Alive	53	588	Stage II	T2N0M0
TCGA.RC.A7SF	Male	Alive	66	579	Stage I	T1N0M0
TCGA.RC.A7SH	Male	Alive	42	468	Stage II	T2N0M0
TCGA.RC.A7SK	Male	Alive	59	472	Stage I	T1N0M0
TCGA.RG.A7D4	Male	Alive	69	734	Stage II	T2N0M0
TCGA.UB.A7MA	Female	Alive	62	455	Stage II	T2bN0M0
TCGA.UB.A7MB	Male	Alive	24	526	Stage II	T2NXMX
TCGA.UB.A7MC	Male	Alive	59	438	Stage IIIA	T3aN0MX
TCGA.UB.A7MD	Male	Dead	67	52	Stage I	T1N0MX
TCGA.UB.A7ME	Male	Alive	51	486	Stage I	T1NXMX
TCGA.UB.A7MF	Male	Dead	56	214	Stage IIIA	T3aNXMX
TCGA.UB.AA0U	Male	Alive	60	253	Stage II	T2NXMX
TCGA.UB.AA0V	Female	Alive	69	139	Stage I	NXMX
TCGA.WJ.A86L	Female	Alive	68	31	Stage I	T1NXMX
TCGA.WQ.AB4B	Male	Alive	62	122	Stage II	T2NXM0
TCGA.WX.AA44	Female	Alive	64	473	Stage I	T1NXMX
TCGA.WX.AA46	Male	Alive	61	553	Stage II	T2NXMX
TCGA.WX.AA47	Female	Dead	33	556	Stage IIIA	T3aNXMX
TCGA.XR.A8TC	Female	Alive	43	1339	Stage I	T1NXMX
TCGA.XR.A8TD	Female	Alive	49	1030	Stage IIIB	T3N0M0
TCGA.XR.A8TE	Male	Alive	16	925	Stage IIIA	T3N0MX
TCGA.XR.A8TF	Male	Dead	74	693	Stage I	T1NXMX
TCGA.XR.A8TG	Male	Alive	58	867	Stage I	T1NXM0
TCGA.YA.A8S7	Male	Dead	68	412	Stage IIIA	T3aN0MX
TCGA.ZS.A9CD	Male	Dead	73	1386	Stage II	T2NXMX
TCGA.ZS.A9CE	Female	Alive	79	1066	Stage II	T2NXMX
TCGA.ZS.A9CF	Male	Alive	64	2258	Stage II	T2NXMX
TCGA.ZS.A9CG	Male	Alive	55	250	Stage II	T2NXMX

## Sheet: ICGC
Clinical information of ICGC LIRI samples
id	sex	status	age	stage	time
RK001	Male	Dead	56	2	1320
RK002	Male	Dead	62	4	1200
RK003	Male	Dead	71	2	720
RK004	Male	Alive	76	3	1650
RK005	Male	Alive	66	2	1620
RK006	Male	Dead	69	2	1290
RK007	Male	Alive	69	3	1620
RK010	Male	Alive	46	3	1590
RK012	Male	Alive	63	2	1680
RK014	Male	Alive	47	3	450
RK015	Male	Alive	61	1	1680
RK016	Female	Alive	63	2	1710
RK018	Male	Alive	63	2	1590
RK019	Male	Alive	74	2	1590
RK020	Male	Alive	58	3	1560
RK021	Male	Alive	81	2	840
RK022	Female	Dead	73	2	1110
RK023	Male	Dead	74	3	510
RK024	Male	Alive	61	3	1530
RK025	Female	Dead	78	2	570
RK026	Male	Alive	58	3	1680
RK027	Male	Dead	73	3	420
RK028	Female	Alive	79	2	390
RK029	Male	Alive	61	3	1470
RK030	Male	Dead	60	3	780
RK031	Male	Dead	53	4	360
RK032	Male	Dead	64	3	660
RK033	Male	Alive	77	1	1410
RK034	Male	Alive	38	1	1320
RK035	Male	Alive	63	3	1320
RK036	Male	Alive	73	2	1320
RK037	Male	Alive	69	3	1290
RK038	Female	Alive	80	2	870
RK039	Male	Alive	79	2	1260
RK040	Female	Dead	83	3	180
RK041	Male	Dead	78	3	60
RK043	Male	Alive	60	1	1260
RK044	Female	Alive	70	2	1260
RK047	Female	Alive	77	2	1380
RK048	Male	Alive	69	2	2160
RK049	Male	Alive	62	2	1980
RK050	Male	Alive	65	3	1470
RK051	Male	Dead	74	2	540
RK052	Male	Alive	76	2	960
RK053	Male	Alive	76	3	1200
RK054	Male	Alive	75	2	690
RK055	Male	Dead	67	2	1440
RK056	Male	Alive	74	3	1350
RK057	Male	Alive	64	2	1290
RK058	Male	Alive	56	3	600
RK059	Male	Alive	81	2	450
RK060	Male	Alive	71	2	1230
RK061	Male	Alive	63	3	1170
RK062	Male	Alive	74	2	1140
RK063	Female	Alive	81	3	1260
RK064	Female	Alive	78	2	600
RK065	Female	Alive	84	2	1200
RK066	Female	Dead	72	2	570
RK067	Male	Alive	89	2	600
RK068	Female	Alive	32	1	1260
RK069	Female	Alive	85	2	1200
RK070	Male	Alive	80	2	1260
RK071	Female	Alive	61	2	1200
RK072	Female	Dead	68	4	120
RK073	Male	Alive	62	1	390
RK075	Male	Alive	62	2	1200
RK076	Male	Alive	67	2	1320
RK077	Male	Alive	58	3	1140
RK079	Male	Alive	51	2	1170
RK080	Female	Alive	86	2	1350
RK081	Male	Alive	72	2	1200
RK082	Male	Alive	49	1	900
RK083	Female	Alive	71	2	1170
RK084	Female	Dead	67	2	90
RK085	Male	Alive	65	3	630
RK086	Male	Alive	68	1	1050
RK088	Male	Alive	63	3	1110
RK089	Male	Alive	70	4	1350
RK091	Male	Alive	76	3	240
RK092	Male	Alive	58	1	1200
RK093	Male	Alive	52	3	1080
RK095	Female	Alive	71	2	1050
RK096	Male	Alive	65	2	1170
RK098	Female	Dead	69	3	270
RK099	Male	Alive	78	2	1080
RK100	Female	Dead	75	4	390
RK101	Male	Alive	71	4	1050
RK102	Male	Alive	66	3	1050
RK103	Male	Alive	67	4	1020
RK104	Male	Alive	72	1	1050
RK105	Female	Alive	45	2	1020
RK106	Male	Alive	69	1	1050
RK107	Female	Alive	57	2	1020
RK108	Male	Alive	74	1	990
RK109	Male	Alive	84	2	930
RK110	Male	Alive	72	4	930
RK111	Male	Alive	57	2	900
RK112	Male	Alive	83	3	900
RK113	Male	Dead	53	4	180
RK115	Female	Alive	68	1	900
RK116	Female	Alive	78	3	900
RK117	Female	Alive	71	1	960
RK118	Male	Alive	61	2	900
RK119	Female	Dead	72	3	120
RK120	Male	Alive	60	2	840
RK124	Male	Alive	67	1	960
RK125	Male	Alive	56	2	930
RK126	Male	Alive	58	2	900
RK128	Male	Dead	79	2	900
RK130	Male	Alive	42	2	870
RK131	Male	Alive	67	2	450
RK133	Male	Alive	49	1	1080
RK134	Male	Alive	77	1	1110
RK135	Male	Alive	73	1	750
RK137	Female	Alive	74	3	930
RK138	Female	Dead	75	2	240
RK140	Male	Alive	65	2	930
RK141	Female	Alive	31	2	210
RK142	Male	Alive	57	1	630
RK143	Male	Alive	66	3	960
RK145	Male	Alive	63	2	1020
RK146	Female	Alive	57	2	900
RK147	Male	Alive	50	2	870
RK148	Male	Alive	81	3	720
RK149	Male	Alive	71	2	900
RK150	Male	Alive	67	2	960
RK151	Male	Dead	67	2	570
RK152	Male	Alive	63	2	1050
RK153	Male	Alive	74	1	1020
RK155	Female	Alive	78	1	840
RK156	Male	Alive	74	3	990
RK157	Male	Alive	46	3	810
RK159	Male	Alive	65	3	330
RK162	Male	Alive	77	2	720
RK163	Female	Dead	64	2	810
RK164	Male	Alive	69	1	990
RK165	Male	Alive	74	3	990
RK166	Male	Dead	67	3	270
RK167	Male	Alive	73	3	1020
RK169	Male	Dead	73	3	150
RK170	Male	Dead	73	3	570
RK171	Female	Alive	78	2	810
RK172	Female	Alive	80	1	810
RK175	Male	Alive	78	2	780
RK177	Male	Alive	59	3	750
RK178	Female	Alive	68	3	750
RK180	Male	Alive	62	2	480
RK181	Male	Alive	72	2	870
RK184	Male	Alive	64	3	600
RK185	Male	Alive	50	2	810
RK186	Female	Dead	58	2	690
RK187	Male	Alive	71	2	720
RK188	Male	Dead	54	4	180
RK190	Male	Alive	80	2	690
RK191	Female	Alive	62	2	570
RK193	Female	Alive	58	1	900
RK194	Male	Alive	67	3	1290
RK195	Male	Alive	73	1	600
RK196	Male	Alive	66	1	780
RK197	Female	Dead	81	2	390
RK198	Female	Alive	74	2	150
RK199	Female	Alive	73	2	630
RK200	Male	Alive	73	3	630
RK201	Male	Alive	72	2	600
RK202	Female	Alive	76	1	600
RK204	Male	Alive	83	4	750
RK205	Male	Alive	52	1	720
RK207	Male	Alive	64	3	240
RK208	Male	Alive	60	3	510
RK210	Male	Alive	76	2	600
RK211	Female	Alive	69	2	570
RK212	Male	Alive	76	3	570
RK213	Male	Alive	62	3	540
RK214	Male	Dead	68	2	480
RK216	Female	Alive	68	3	480
RK217	Male	Alive	73	3	720
RK219	Female	Alive	70	2	690
RK220	Male	Alive	55	2	870
RK222	Female	Alive	68	2	720
RK223	Male	Alive	75	1	690
RK224	Male	Alive	60	4	630
RK226	Male	Alive	59	3	480
RK227	Male	Alive	62	3	480
RK228	Male	Dead	37	4	90
RK229	Male	Alive	63	3	480
RK230	Female	Alive	73	2	570
RK232	Female	Dead	79	1	480
RK233	Male	Alive	76	4	540
RK235	Male	Dead	77	3	30
RK236	Female	Alive	66	2	540
RK237	Male	Alive	74	2	510
RK241	Male	Alive	49	2	930
RK243	Female	Alive	62	1	540
RK244	Male	Alive	81	2	720
RK245	Male	Alive	72	2	690
RK254	Male	Alive	70	4	540
RK255	Female	Alive	77	1	660
RK256	Male	Alive	67	1	540
RK257	Male	Alive	68	2	570
RK258	Male	Dead	56	3	720
RK259	Male	Alive	62	1	450
RK260	Male	Alive	56	2	420
RK261	Male	Alive	83	3	420
RK262	Male	Alive	62	3	150
RK263	Male	Alive	63	2	390
RK264	Male	Alive	75	2	390
RK265	Male	Alive	65	2	510
RK266	Female	Alive	72	2	510
RK267	Female	Alive	77	3	510
RK268	Male	Alive	66	2	510
RK269	Male	Alive	74	1	390
RK270	Male	Alive	70	2	390
RK272	Female	Alive	78	3	360
RK277	Male	Alive	78	3	570
RK280	Male	Alive	73	3	90
RK284	Female	Alive	47	3	330
RK285	Male	Alive	49	2	330
RK289	Male	Alive	75	4	300
RK297	Male	Alive	72	3	210
RK305	Male	Alive	74	3	720
RK307	Female	Dead	61	4	1260
RK308	Female	Alive	70	1	1440
RK309	Male	Dead	56	2	1440
RK310	Female	Alive	62	3	990
RK312	Male	Alive	66	4	300
RK316	Female	Dead	54	4	240
RK326	Male	Alive	47	2	570
RK337	Male	Alive	72	2	210
RK338	Male	Alive	77	2	180

## Sheet: GSE14520
Clinical information of GSE14520 HCC samples
LCS ID	ID	Affy_GSM	Gender	Age	TNM staging	Survival status	Survival months
LCS_079A	02-271	GSM362958	Male	56	II	1	28.2
LCS_092A	02-301	GSM362959	Male	45	I	1	9.5
LCS_101A	02-321	GSM362960	Male	21	II	0	66.1
LCS_083A	02-284	GSM362964	Male	50	I	0	67.4
LCS_095A	02-307	GSM362965	Male	57	II	0	66.6
LCS_102A	02-323	GSM362966	Male	58	I	0	66.1
LCS_085A	02-286	GSM362970	Male	39	I	0	67.3
LCS_096A	02-309	GSM362971	Male	52	I	1	48.1
LCS_103A	02-325	GSM362972	Male	45	I	0	66
LCS_091A	02-298	GSM362976	Male	50	I	0	67
LCS_099A	02-315	GSM362977	Male	41	I	0	66.3
LCS_105A	02-337	GSM362978	Male	61	I	1	28.8
LCS_122A	02-380	GSM362982	Male	39	I	0	64.6
LCS_004A	02-404	GSM362983	Male	32	I	0	64.2
LCS_130A	02-429	GSM362984	Male	49	II	0	51.4
LCS_123A	02-384	GSM362986	Male	55	II	0	64.5
LCS_007A	02-421	GSM362987	Male	60	II	0	60.4
LCS_135A	02-445	GSM362988	Female	52	I	0	51.1
LCS_125A	02-396	GSM362992	Female	41	I	0	64.3
LCS_127A	02-423	GSM362993	Male	50	I	0	3.8
LCS_136A	02-447	GSM362994	Male	49	II	0	54.8
LCS_188A	03-180	GSM363008	Female	50	II	0	58.4
LCS_185A	03-165	GSM363009	Male	50	II	0	58.9
LCS_120A	02-370	GSM363011	Male	57	II	1	17.6
LCS_286A	03-422	GSM363012	Male	61	I	1	4.5
LCS_086A	02-287	GSM363013	Male	58	II	1	7.7
LCS_023A	03-082	GSM363014	Male	61	I	0	60.7
LCS_177A	03-131	GSM363015	Male	39	I	0	59.7
LCS_140A	02-455	GSM363016	Male	44	IIIA	0	2
LCS_035A	03-186	GSM363017	Male	50	IIIB	1	12.7
LCS_132A	02-431	GSM363029	Male	48	I	0	51.3
LCS_205A	03-226	GSM363030	Male	58	IIIA	1	4.5
LCS_274A	03-438	GSM363031	Male	58	II	0	52.8
LCS_159A	03-049	GSM363032	Male	52	IIIB	0	24.9
LCS_150A	03-017	GSM363033	Male	63	I	1	36.4
LCS_014A	03-062	GSM363034	Female	30	I	1	45.9
LCS_227A	03-270	GSM363035	Male	40	I	0	56.1
LCS_283A	03-460	GSM363036	Male	65	II	1	32.7
LCS_162A	03-057	GSM363037	Male	54	I	0	61.2
LCS_104A	02-335	GSM363038	Male	41	II	1	15.1
LCS_272A	03-434	GSM363039	Male	54	I	0	52.8
LCS_237A	03-284	GSM363048	Male	50	IIIA	1	20.3
LCS_152A	03-024	GSM363049	Male	45	I	0	62.4
LCS_067A	03-365	GSM363050	Male	32	II	0	54.2
LCS_209A	03-231	GSM363051	Male	43	IIIA	0	20.6
LCS_065A	03-363	GSM363052	Male	46	IIIA	1	14.3
LCS_211A	03-234	GSM363053	Female	57	I	0	57
LCS_230A	03-274	GSM363055	Female	55	I	0	7.3
LCS_262A	03-397	GSM363056	Female	59	II	1	19.2
LCS_144A	02-459	GSM363057	Male	63	II	1	60.5
LCS_024A	03-088	GSM363069	Male	34	IIIA	1	13.6
LCS_180A	03-139	GSM363071	Male	35	IIIB	1	13.8
LCS_183A	03-162	GSM363072	Male	49	I	0	10.4
LCS_153A	03-025	GSM363073	Male	41	II	1	26.5
LCS_042A	03-206	GSM363074	Male	41	II	0	57.7
LCS_018A	03-051	GSM363075	Female	54	IIIB	1	18
LCS_062A	03-345	GSM363076	Male	35	IIIB	1	23
LCS_275A	03-439	GSM363077	Male	40	I	0	52.7
LCS_015A	03-071	GSM363078	Male	47	IIIB	1	57.9
LCS_118A	02-363	GSM363079	Male	53	IIIA	1	7.8
LCS_069A	03-364	GSM363080	Male	49	IIIB	1	2.3
LCS_234A	03-280	GSM363081	Male	34	IIIA	1	5.2
LCS_210A	03-233	GSM363082	Male	64	II	0	57
LCS_149A	03-015	GSM363084	Male	67	I	0	62.6
LCS_040A	03-215	GSM363085	Male	49	IIIA	1	54.8
LCS_169A	03-093	GSM363086	Male	44	II	0	60.5
LCS_256A	03-374	GSM363087	Male	40	I	0	54
LCS_213A	03-237	GSM363098	Male	60	II	0	56.9
LCS_033A	03-150	GSM363099	Male	50	III	1	30.9
LCS_164A	03-061	GSM363100	Male	56	IIIB	1	3.4
LCS_223A	03-263	GSM363101	Male	50	I	0	56.3
LCS_245A	03-314	GSM363102	Male	49	II	1	37.9
LCS_061A	03-361	GSM363104	Male	59	I	1	35.9
LCS_191A	03-188	GSM363105	Male	36	II	0	9.5
LCS_171A	03-102	GSM363106	Male	53	IIIA	1	14.6
LCS_249A	03-336	GSM363107	Female	71	I	1	7
LCS_020A	03-070	GSM363108	Male	49	II	0	48.8
LCS_045A	03-306	GSM363109	Male	50	II	0	55.2
LCS_094A	02-304	GSM363115	Male	74	I	0	66.6
LCS_131A	02-430	GSM363121	Male	39	IIIC	0	51.2
LCS_241A	03-295	GSM363122	Male	49	I	0	55.4
LCS_057A	03-326	GSM363123	Male	48	II	0	42.7
LCS_074A	03-398	GSM363124	Male	67	I	0	53.5
LCS_160A	03-054	GSM363125	Male	43	II	1	16.5
LCS_179A	03-138	GSM363126	Male	65	IIIB	0	59.5
LCS_134A	02-437	GSM363127	Male	55	II	1	22.2
LCS_009A	02-409	GSM363128	Male	36	II	1	30.1
LCS_224A	03-265	GSM363129	Male	34	IIIA	1	3.5
LCS_078A	02-269	GSM363130	Male	72	II	0	61.8
LCS_093A	02-302	GSM363142	Male	28	II	1	46.1
LCS_253A	03-350	GSM363143	Female	48	II	1	32.6
LCS_279A	03-450	GSM363144	Male	72	I	0	51.1
LCS_008A	02-416	GSM363145	Male	43	I	1	33
LCS_049A	03-317	GSM363146	Male	50	IIIA	0	54.9
LCS_291A	AN	GSM363147	Male	44	II	1	28.7
LCS_281A	03-453	GSM363148	Male	64	II	0	52.4
LCS_156A	03-042	GSM363149	Male	53	I	0	14.4
LCS_282A	03-456	GSM363150	Male	68	II	1	3.3
LCS_090A	02-295	GSM363151	Female	70	II	0	67.1
LCS_151A	03-023	GSM363152	Male	39	IIIA	1	8.3
LCS_047A	03-309	GSM363164	Female	27	I	0	55.2
LCS_075A	03-381	GSM363166	Male	59	IIIB	0	53.8
LCS_259A	03-383	GSM363168	Male	51	IIIA	0	53.8
LCS_010A	02-424	GSM363169	Male	45	IIIA	0	39.4
LCS_264A	03-405	GSM363170	Male	59	I	0	53.3
LCS_163A	03-058	GSM363172	Male	67	II	1	6.7
LCS_089A	02-291	GSM363174	Male	48	II	0	67.1
LCS_143A	02-458	GSM363176	Female	65	I	0	50.7
LCS_199A	03-218	GSM363178	Male	42	II	0	57.3
LCS_034A	03-149	GSM363180	Male	52	IIIA	1	47.1
LCS_278A	03-444	GSM363182	Male	50	I	0	52.7
LCS_119A	02-366	GSM363184	Male	34	IIIA	0	16.3
LCS_184A	03-164	GSM363186	Male	45	II	1	7.6
LCS_203A	03-223	GSM363188	Male	35	II	0	57.3
LCS_178A	03-133	GSM363190	Male	41	II	0	4.8
LCS_284A	03-467	GSM363192	Male	50	I	0	52.2
LCS_043A	03-208	GSM363196	Male	42	I	0	57.7
LCS_041A	03-197	GSM363198	Male	41	I	0	57.9
LCS_044A	03-241	GSM363200	Male	26	II	1	23.9
LCS_174A	03-112	GSM363202	Male	33	I	0	60
LCS_166A	03-081	GSM363204	Male	53	IIIA	1	14.1
LCS_193A	03-195	GSM363205	Male	70	I	0	58
LCS_215A	03-243	GSM363207	Male	53	I	1	53.3
LCS_021A	03-077	GSM363209	Female	45	I	0	60.8
LCS_129A	02-428	GSM363211	Male	61	IIIA	1	8.9
LCS_198A	03-211	GSM363213	Male	50	II	0	57.6
LCS_084A	02-285	GSM363215	Male	48	I	0	18.6
LCS_011A	02-461	GSM363218	Male	48	IIIB	1	15.2
LCS_071A	03-370	GSM363220	Male	59	IIIA	0	54.2
LCS_219A	03-255	GSM363222	Male	59	I	0	48.4
LCS_194A	03-199	GSM363224	Male	70	I	0	57.9
LCS_170A	03-098	GSM363226	Male	54	IIIC	0	60.4
LCS_261A	03-394	GSM363230	Male	40	II	0	4.8
LCS_195A	03-200	GSM363232	Male	49	II	0	57.9
LCS_206A	03-227	GSM363235	Male	41	III	0	32.8
LCS_036A	03-214	GSM363237	Male	69	I	0	57.5
LCS_145A	02-460	GSM363239	Male	54	II	1	42.2
LCS_064A	03-360	GSM363241	Male	55	I	0	54.2
LCS_236A	03-282	GSM363243	Male	69	I	0	55.8
LCS_038A	03-213	GSM363245	Male	47	IIIA	0	57.5
LCS_270A	03-425	GSM363247	Male	44	I	0	52.9
LCS_182A	03-151	GSM363249	Female	60	II	0	59.2
LCS_002A	02-395	GSM363251	Male	47	IIIA	1	19.6
LCS_189A	03-182	GSM363263	Male	39	IIIA	1	3
LCS_277A	03-443	GSM363264	Male	43	III	1	17.8
LCS_117A	02-361	GSM363265	Male	41	II	0	65.1
LCS_267A	03-418	GSM363266	Male	35	IIIB	1	2.5
LCS_100A	02-318	GSM363267	Male	54	II	1	47.9
LCS_228A	03-272	GSM363268	Male	56	I	0	56
LCS_054A	03-322	GSM363269	Male	55	I	1	52.7
LCS_063A	03-346	GSM363270	Male	58	II	1	21.3
LCS_268A	03-419	GSM363271	Male	52	IIIC	0	28.7
LCS_222A	03-262	GSM363272	Male	65	II	0	56.3
LCS_192A	03-192	GSM363273	Male	56	I	0	58
LCS_022A	03-099	GSM363274	Male	53	II	1	26.9
LCS_175A	03-125	GSM363275	Female	67	IIIB	0	59.8
LCS_025A	03-101	GSM363288	Male	56	I	0	60.3
LCS_066A	03-354	GSM363289	Male	46	I	0	54.2
LCS_248A	03-334	GSM363290	Female	63	I	0	54.7
LCS_121A	02-375	GSM363291	Male	54	I	1	50.1
LCS_027A	03-119	GSM363292	Male	53	I	0	59.9
LCS_157A	03-043	GSM363293	Male	54	I	0	61.5
LCS_148A	03-012	GSM363294	Male	25	II	0	62.6
LCS_048A	03-321	GSM363295	Male	63	I	0	54.9
LCS_012A	03-196	GSM363296	Female	52	II	1	27.5
LCS_126A	02-415	GSM363297	Female	58	IIIB	0	3
LCS_260A	03-387	GSM363298	Male	52	I	0	53.6
LCS_247A	03-316	GSM363309	Male	34	II	1	53
LCS_088A	02-290	GSM363310	Male	41	II	1	23.5
LCS_051A	03-292	GSM363311	Male	77	II	0	19
LCS_243A	03-303	GSM363312	Female	53	II	0	55.3
LCS_165A	03-073	GSM363313	Male	71	II	0	36.6
LCS_208A	03-230	GSM363314	Female	48	II	0	57.1
LCS_110A	02-347	GSM363315	Male	43	II	0	65.4
LCS_056A	03-333	GSM363316	Female	35	I	0	54.7
LCS_146A	02-462	GSM363317	Male	58	I	0	62.8
LCS_147A	02-466	GSM363326	Male	37	I	1	37.2
LCS_173A	03-108	GSM363327	Male	52	I	0	60.1
LCS_240A	03-291	GSM363328	Male	63	I	1	12
LCS_266A	03-416	GSM363329	Male	56	I	0	53.2
LCS_167A	03-087	GSM363330	Male	50	I	1	12.6
LCS_028A	03-121	GSM363331	Female	54	I	1	36.5
LCS_032A	03-148	GSM363332	Male	54	I	1	12.6
LCS_050A	03-319	GSM363333	Male	48	II	1	13.5
LCS_031A	03-141	GSM363335	Male	45	I	0	59.4
LCS_016A	03-064	GSM363336	Male	63	I	1	8
LCS_106A	02-339	GSM363337	Female	53	I	0	65.5
LCS_107A	02-344	GSM363339	Female	49	II	0	65.4
LCS_109A	02-346	GSM363341	Male	32	II	0	65.4
LCS_116A	02-359	GSM363343	Female	30	I	0	65.1
LCS_137A	02-448	GSM363344	Female	52	II	0	38.7
LCS_138A	02-452	GSM363346	Male	51	IIIB	1	14.3
LCS_142A	02-457	GSM363350	Male	43	I	0	62.9
LCS_196A	03-205	GSM363352	Male	51	II	1	16.2
LCS_207A	03-228	GSM363354	Male	66	I	1	10.4
LCS_231A	03-277	GSM363355	Male	53	II	1	9.1
LCS_251A	03-343	GSM363357	Female	47	II	1	8.8
LCS_072A	03-375	GSM363358	Male	56	II	0	53.9
LCS_263A	03-404	GSM363360	Male	71	I	0	53.3
LCS_269A	03-424	GSM363362	Male	53	II	1	5.8
LCS_273A	03-435	GSM363364	Male	49	I	1	27.1
LCS_289A	03-457	GSM363366	Male	73	I	0	52.3
LCS_097A	02-313	GSM363371	Female	69	I	0	66.3
LCS_158A	03-047	GSM363376	Male	62	I	0	61.5
LCS_161A	03-055	GSM363378	Male	47	I	1	31.9
LCS_172A	03-105	GSM363384	Male	43	II	1	51.6
LCS_197A	03-210	GSM363386	Male	61	IIIA	1	10
LCS_200A	03-219	GSM363388	Female	58	I	0	57.3
LCS_201A	03-220	GSM363391	Male	55	II	0	57.3
LCS_216A	03-244	GSM363393	Male	46	IIIA	1	4
LCS_238A	03-285	GSM363400	Male	58	II	0	55.6
LCS_046A	03-311	GSM363404	Male	46	IIIA	1	12
LCS_190A	03-187	GSM712542	Male	61	IIIA	1	7.5
